# Supplementary material for: Endovascular management of pancreatitis-related pseudoaneurysms: A review of techniques
Source: PLoS One. 2018 Jan 29;13(1):e0191998. doi: 10.1371/journal.pone.0191998 (PMC5788383; doi:10.1371/journal.pone.0191998)
Supplement: S1 Table — (XLSX) [file pone.0191998.s001.xlsx]

## Sheet: Sheet 1
Patient	Year of intervention	Diagnosis	Age	Sex	Pseudoaneursym Location	Size	Treatment	Complications
1	2016	Chronic pancreatitis	64	Male	Splenic artery (near hilum)	34 mm	Squid embolisation
2	2016	Chronic pancreatitis	45	Male	Right gastroepiploic artery	71 mm	Thrombin embolisation (2 ampules)
3	2016	Chronic pancreatitis	69	Male	Superior Mesenteric Artery	78 mm	Stentgraft (Bentley)
4	2016	Chronic pancreatitis	33	Female	Splenic artery (near hilum)	34 mm	Coil embolisation (sandwich method)
5	2016	Chronic pancreatitis	39	Female	Celiac artery trifurcation	27 mm	Coil embolisation
6	2016	Chronic pancreatitis	66	Male	Splenic artery (distal)	33 mm	Squid embolisation	Complete occlusion of splenic arterial supply causing infarction and requiring splenectomy
7	2014	Chronic pancreatitis	54	Male	Right hepatic artery	35 mm	Thrombin embolisation (2 ampules)
8	2014	Chronic pancreatitis	53	Male	Gastroduodenal artery	37 mm	Coil embolisation (sandwich method)
9	2014	Chronic pancreatitis	54	Male	Distal common hepatic	61 mm	Thrombin injection (3 ampoules) and coils
10	2015	Chronic pancreatitis	63	Male	Common hepatic artery	60 mm	Unsuccessful coiling of pseudoaneurysm. Successful closing of parent vessel utilizing 2 vascular plaques (St. Jude)
11	2011	Chronic pancreatitis	29	Female	Splenic artery	42 mm	Thrombin embolisation (1 ampoule)
12	2012	Chronic pancreatitis	43	Male	Right gastroepiploic artery	45 mm	Thrombin embolisation (2 ampoules)
13	2011	Chronic pancreatitis	58	Male	Splenic artery	85 mm	Emergency case: BP 60, hemetemesis after pseudocyst surgery - splenic artery bleeding into pseudocyst and then into stomach. Thrombin and coil embolisation: thrombin 4 amp then 1 coil into splenic artery	Total occlusion of splenic artery Splenic infarction requiring splenectomy
14	2013	Chronic pancreatitis	51	Male	Splenic artery	48 mm	Coil embolisation (sandwich method)
15	2013	Chronic pancreatitis	48	Female	Splenic artery	51 mm	Thrombin embolisation (2 ampoules)
